# Supplementary material for: Identifying Cervical Predictors of Recreational Mixed Martial Arts Participation: A Case-Control Study
Source: Sports (Basel). 2025 May 20;13(5):155. doi: 10.3390/sports13050155 (PMC12115610; doi:10.3390/sports13050155)
Supplement: Supplementary file 1 [file sports-13-00155-s001.zip]

Archive with 1 entries (1 files):
- sports-3635925-supplementary.pdf
